# Supplementary material for: Generation, Characterization, and Preclinical Studies of a Novel NKG2A-Targeted Antibody BRY805 for Cancer Immunotherapy
Source: Antibodies (Basel). 2024 Nov 20;13(4):93. doi: 10.3390/antib13040093 (PMC11587108; doi:10.3390/antib13040093)
Supplement: Supplementary file 1 [file antibodies-13-00093-s001.zip]

Archive with 1 entries (1 files):
- antibodies-3195274-supplementary.pdf
